# Supplementary material for: Visuo-motor lateralization in Apis mellifera: flight speed differences in foraging choices
Source: Sci Rep. 2024 Jan 5;14:660. doi: 10.1038/s41598-023-51141-w (PMC10770071; doi:10.1038/s41598-023-51141-w)
Supplement: Supplementary file 1 — Supplementary Information 1. [file 41598_2023_51141_MOESM1_ESM.xlsx]

## Sheet: TabellaRtempiNUOVO
ID	Test	LeftRight	RewardPunish	BlueYellow	TimesCrono	Times	Positive
1	1	Left	Reward	Blue	00:00:01	104	Blue Plus
1	2	Left	Punish	Yellow	00:00:12.200000	1215	Blue Plus
1	3	Left	Punish	Yellow	00:00:13	1303	Blue Plus
1	4	Left	Reward	Blue	00:00:07.100000	709	Blue Plus
1	5	Right	Reward	Blue	00:00:02	202	Blue Plus
1	6	Left	Punish	Yellow	00:00:41	4102	Blue Plus
1	7	Right	Punish	Yellow	00:00:30.200000	3017	Blue Plus
1	9	Right	Punish	Yellow	00:00:24	2402	Blue Plus
1	10	Right	Reward	Blue	00:00:03.200000	322	Blue Plus
1	11	Right	Punish	Yellow	00:00:07	701	Blue Plus
1	12	Right	Reward	Blue	00:00:03	302	Blue Plus
1	13	Left	Reward	Blue	00:00:00.200000	19	Blue Plus
1	14	Left	Punish	Yellow	00:00:16	1604	Blue Plus
1	15	Left	Punish	Yellow	00:00:02.200000	219	Blue Plus
1	16	Left	Reward	Blue	00:00:01.100000	111	Blue Plus
1	17	Left	Reward	Blue	00:00:01.100000	105	Blue Plus
1	18	Left	Punish	Yellow	00:00:02	205	Blue Plus
1	19	Left	Punish	Yellow	00:00:05.100000	509	Blue Plus
1	22	Right	Reward	Blue	00:00:05.100000	508	Blue Plus
1	23	Right	Punish	Yellow	00:00:25	2501	Blue Plus
1	24	Left	Reward	Blue	00:00:01	104	Blue Plus
2	1	Right	Punish	Blue	00:01:12.200000	702	Yellow Plus
2	3	Right	Reward	Yellow	00:01:19.100000	507	Yellow Plus
2	5	Right	Punish	Blue	00:01:04.200000	317	Yellow Plus
2	6	Left	Reward	Yellow	00:00:01.200000	116	Yellow Plus
2	7	Left	Reward	Yellow	00:00:07.200000	724	Yellow Plus
2	9	Left	Reward	Yellow	00:00:00.200000	18	Yellow Plus
2	10	Left	Punish	Blue	00:01:08.100000	6807	Yellow Plus
2	11	Left	Reward	Yellow	00:00:00.200000	16	Yellow Plus
2	12	Right	Punish	Blue	00:01:40.200000	10023	Yellow Plus
2	13	Left	Punish	Blue	00:01:35.200000	9519	Yellow Plus
2	14	Left	Reward	Yellow	00:00:01.200000	115	Yellow Plus
2	15	Left	Reward	Yellow	00:00:04	404	Yellow Plus
2	16	Left	Punish	Blue	00:00:04.100000	406	Yellow Plus
2	17	Right	Punish	Blue	00:00:07.200000	721	Yellow Plus
2	18	Left	Reward	Yellow	00:00:01.100000	107	Yellow Plus
2	19	Left	Reward	Yellow	00:00:00.200000	22	Yellow Plus
2	20	Left	Punish	Blue	00:00:00.200000	21	Yellow Plus
2	21	Left	Reward	Yellow	00:00:00.200000	17	Yellow Plus
2	22	Left	Punish	Blue	00:00:13	1300	Yellow Plus
2	23	Left	Reward	Yellow	00:00:00.200000	18	Yellow Plus
2	24	Left	Punish	Blue	00:00:10.100000	1009	Yellow Plus
3	1	Left	Reward	Blue	00:00:01.200000	116	Blue Plus
3	2	Left	Punish	Yellow	00:00:16.200000	1623	Blue Plus
3	3	Left	Punish	Yellow	00:00:01.100000	108	Blue Plus
3	4	Left	Reward	Blue	00:00:01.100000	110	Blue Plus
3	5	Left	Reward	Blue	00:00:01.100000	107	Blue Plus
3	6	Left	Punish	Yellow	00:00:01.200000	119	Blue Plus
3	7	Left	Punish	Yellow	00:00:14.100000	1413	Blue Plus
3	8	Right	Reward	Blue	00:00:00.200000	22	Blue Plus
3	9	Left	Punish	Yellow	00:00:01.100000	106	Blue Plus
3	10	Left	Reward	Blue	00:00:00.200000	19	Blue Plus
3	11	Left	Punish	Yellow	00:00:03.100000	313	Blue Plus
3	12	Right	Reward	Blue	00:00:01.100000	111	Blue Plus
3	13	Left	Reward	Blue	00:00:03.100000	313	Blue Plus
3	15	Left	Punish	Yellow	00:00:02.200000	223	Blue Plus
3	16	Left	Reward	Blue	00:00:00.200000	19	Blue Plus
3	17	Left	Reward	Blue	00:00:01.100000	109	Blue Plus
3	18	Left	Punish	Yellow	00:00:15.200000	1517	Blue Plus
3	19	Right	Punish	Yellow	00:00:09	901	Blue Plus
3	20	Left	Reward	Blue	00:00:00.200000	21	Blue Plus
3	21	Left	Punish	Yellow	00:00:43.200000	4318	Blue Plus
3	22	Left	Reward	Blue	00:00:00.200000	21	Blue Plus
3	23	Left	Punish	Yellow	00:00:01.200000	116	Blue Plus
3	24	Right	Reward	Blue	00:00:00.200000	24	Blue Plus
4	1	Right	Punish	Blue	00:00:30.200000	3023	Yellow Plus
4	2	Right	Reward	Yellow	00:00:00.200000	22	Yellow Plus
4	3	Left	Reward	Yellow	00:00:00.200000	18	Yellow Plus
4	5	Right	Punish	Blue	00:01:42	10200	Yellow Plus
4	6	Left	Reward	Yellow	00:00:02.100000	207	Yellow Plus
4	7	Right	Reward	Yellow	00:00:01	104	Yellow Plus
4	8	Right	Punish	Blue	00:00:50.100000	5010	Yellow Plus
4	9	Left	Reward	Yellow	00:00:00.200000	23	Yellow Plus
4	10	Right	Punish	Blue	00:00:18.200000	1820	Yellow Plus
4	11	Right	Reward	Yellow	00:00:01	102	Yellow Plus
4	12	Right	Punish	Blue	00:00:18.100000	1806	Yellow Plus
4	13	Left	Punish	Blue	00:00:19.100000	1915	Yellow Plus
4	14	Left	Reward	Yellow	00:00:01.100000	109	Yellow Plus
4	15	Left	Reward	Yellow	00:00:02	202	Yellow Plus
4	16	Left	Punish	Blue	00:00:35.200000	3516	Yellow Plus
4	17	Right	Punish	Blue	00:00:04	403	Yellow Plus
4	18	Left	Reward	Yellow	00:00:01.100000	109	Yellow Plus
4	19	Right	Reward	Yellow	00:00:02.200000	216	Yellow Plus
4	20	Right	Punish	Blue	00:01:26.100000	8612	Yellow Plus
4	21	Right	Reward	Yellow	00:00:01.200000	124	Yellow Plus
4	22	Left	Punish	Blue	00:01:14.200000	7420	Yellow Plus
4	23	Right	Reward	Yellow	00:00:02.200000	221	Yellow Plus
4	24	Right	Punish	Blue	00:00:26.200000	2620	Yellow Plus
5	1	Right	Reward	Blue	00:00:01.200000	116	Blue Plus
5	2	Right	Punish	Yellow	00:01:08.100000	6812	Blue Plus
5	3	Right	Punish	Yellow	00:00:13.200000	1324	Blue Plus
5	4	Right	Reward	Blue	00:00:01.200000	123	Blue Plus
5	5	Left	Reward	Blue	00:00:03.200000	324	Blue Plus
5	6	Right	Punish	Yellow	00:00:05	501	Blue Plus
5	7	Right	Punish	Yellow	00:00:10.100000	1007	Blue Plus
5	8	Left	Reward	Blue	00:00:01.100000	111	Blue Plus
5	9	Right	Punish	Yellow	00:00:06	605	Blue Plus
5	10	Left	Reward	Blue	00:00:01.200000	118	Blue Plus
5	11	Right	Punish	Yellow	00:00:06	604	Blue Plus
5	12	Right	Reward	Blue	00:00:02.200000	224	Blue Plus
5	13	Right	Reward	Blue	00:00:02.100000	209	Blue Plus
5	14	Left	Punish	Yellow	00:00:08.100000	812	Blue Plus
5	15	Right	Punish	Yellow	00:00:04.100000	409	Blue Plus
5	16	Right	Reward	Blue	00:00:02.100000	212	Blue Plus
5	17	Right	Reward	Blue	00:00:02.200000	217	Blue Plus
5	18	Left	Punish	Yellow	00:00:06	601	Blue Plus
5	19	Left	Punish	Yellow	00:00:04	402	Blue Plus
5	20	Left	Reward	Blue	00:00:04.200000	417	Blue Plus
5	21	Right	Punish	Yellow	00:00:04	400	Blue Plus
5	22	Right	Reward	Blue	00:00:00.200000	23	Blue Plus
5	23	Right	Punish	Yellow	00:00:04.200000	416	Blue Plus
5	24	Right	Reward	Blue	00:00:00.200000	23	Blue Plus
6	1	Right	Punish	Blue	00:00:10	1003	Yellow Plus
6	2	Right	Reward	Yellow	00:00:02.100000	206	Yellow Plus
6	3	Left	Reward	Yellow	00:00:04.200000	417	Yellow Plus
6	6	Right	Reward	Yellow	00:00:01.100000	108	Yellow Plus
6	7	Right	Reward	Yellow	00:00:00.200000	21	Yellow Plus
6	9	Left	Reward	Yellow	00:00:00.200000	15	Yellow Plus
6	11	Right	Reward	Yellow	00:00:00.200000	18	Yellow Plus
6	13	Right	Punish	Blue	00:00:13	1303	Yellow Plus
6	14	Right	Reward	Yellow	00:00:00.200000	24	Yellow Plus
6	15	Left	Reward	Yellow	00:00:00.200000	22	Yellow Plus
6	17	Left	Punish	Blue	00:00:06.200000	615	Yellow Plus
6	18	Right	Reward	Yellow	00:00:02	201	Yellow Plus
6	19	Left	Reward	Yellow	00:00:00.200000	17	Yellow Plus
6	21	Left	Reward	Yellow	00:00:00.200000	15	Yellow Plus
6	22	Right	Punish	Blue	00:01:44.100000	10413	Yellow Plus
6	23	Left	Reward	Yellow	00:00:00.200000	18	Yellow Plus
7	1	Left	Reward	Blue	00:00:01	104	Blue Plus
7	2	Right	Punish	Yellow	00:00:03.200000	323	Blue Plus
7	3	Left	Punish	Yellow	00:00:09.100000	908	Blue Plus
7	4	Right	Reward	Blue	00:00:01.200000	123	Blue Plus
7	5	Right	Reward	Blue	00:00:04.100000	411	Blue Plus
7	6	Left	Punish	Yellow	00:01:57.100000	11711	Blue Plus
7	7	Left	Punish	Yellow	00:00:07.100000	712	Blue Plus
7	8	Right	Reward	Blue	00:00:01.100000	109	Blue Plus
7	9	Right	Punish	Yellow	00:00:02.100000	213	Blue Plus
7	10	Left	Reward	Blue	00:00:00.200000	17	Blue Plus
7	11	Left	Punish	Yellow	00:01:22.200000	8216	Blue Plus
7	12	Right	Reward	Blue	00:00:01	102	Blue Plus
7	13	Right	Reward	Blue	00:00:01.100000	109	Blue Plus
7	14	Right	Punish	Yellow	00:00:15.200000	1516	Blue Plus
7	15	Left	Punish	Yellow	00:00:06.200000	621	Blue Plus
7	16	Right	Reward	Blue	00:00:04.100000	408	Blue Plus
7	17	Left	Reward	Blue	00:00:00.200000	19	Blue Plus
7	18	Right	Punish	Yellow	00:00:01.100000	107	Blue Plus
7	19	Right	Punish	Yellow	00:00:01.100000	105	Blue Plus
7	20	Right	Reward	Blue	00:00:00.200000	20	Blue Plus
7	21	Right	Punish	Yellow	00:00:01.100000	111	Blue Plus
7	22	Right	Reward	Blue	00:00:01	103	Blue Plus
7	23	Left	Punish	Yellow	00:00:10.200000	1016	Blue Plus
7	24	Left	Reward	Blue	00:00:01	103	Blue Plus
8	1	Right	Punish	Blue	00:00:01.200000	123	Yellow Plus
8	2	Left	Reward	Yellow	00:00:01.200000	116	Yellow Plus
8	3	Right	Reward	Yellow	00:00:01	104	Yellow Plus
8	4	Left	Punish	Blue	00:00:36.200000	3620	Yellow Plus
8	5	Right	Punish	Blue	00:00:24.200000	2420	Yellow Plus
8	6	Left	Reward	Yellow	00:00:00.200000	22	Yellow Plus
8	7	Left	Reward	Yellow	00:00:00.200000	20	Yellow Plus
8	8	Left	Punish	Blue	00:01:14	7403	Yellow Plus
8	9	Left	Reward	Yellow	00:00:00.200000	22	Yellow Plus
8	10	Left	Punish	Blue	00:00:04.200000	423	Yellow Plus
8	11	Left	Reward	Yellow	00:00:00.200000	20	Yellow Plus
8	12	Left	Punish	Blue	00:00:50.100000	5013	Yellow Plus
8	13	Left	Punish	Blue	00:00:02.100000	208	Yellow Plus
8	14	Left	Reward	Yellow	00:00:01.100000	109	Yellow Plus
8	15	Left	Reward	Yellow	00:00:00.200000	17	Yellow Plus
8	17	Right	Punish	Blue	00:00:16.100000	1614	Yellow Plus
8	18	Left	Reward	Yellow	00:00:02	204	Yellow Plus
8	19	Left	Reward	Yellow	00:00:00.200000	23	Yellow Plus
8	20	Left	Punish	Blue	00:00:11.100000	1114	Yellow Plus
8	21	Left	Reward	Yellow	00:00:00.200000	20	Yellow Plus
8	22	Left	Punish	Blue	00:00:43.200000	4319	Yellow Plus
8	23	Left	Reward	Yellow	00:00:01	104	Yellow Plus
8	24	Left	Punish	Blue	00:00:04.100000	408	Yellow Plus
9	1	Left	Reward	Blue	00:00:01	100	Blue Plus
9	2	Right	Punish	Yellow	00:00:04.100000	407	Blue Plus
9	3	Right	Punish	Yellow	00:00:03.200000	315	Blue Plus
9	4	Left	Reward	Blue	00:00:00.200000	20	Blue Plus
9	5	Left	Reward	Blue	00:00:02.100000	210	Blue Plus
9	6	Right	Punish	Yellow	00:00:03	304	Blue Plus
9	7	Left	Punish	Yellow	00:00:13.100000	1314	Blue Plus
9	8	Left	Reward	Blue	00:00:00.200000	21	Blue Plus
9	9	Left	Punish	Yellow	00:00:08.200000	821	Blue Plus
9	10	Right	Reward	Blue	00:00:16.100000	1611	Blue Plus
9	11	Right	Punish	Yellow	00:00:06	600	Blue Plus
9	12	Left	Reward	Blue	00:00:07	703	Blue Plus
9	13	Right	Reward	Blue	00:00:03	303	Blue Plus
9	14	Right	Punish	Yellow	00:00:10.200000	1017	Blue Plus
9	15	Right	Punish	Yellow	00:00:05	502	Blue Plus
9	16	Right	Reward	Blue	00:00:00.200000	21	Blue Plus
9	17	Left	Reward	Blue	00:00:00.200000	18	Blue Plus
9	19	Right	Punish	Yellow	00:00:26	2604	Blue Plus
9	20	Right	Reward	Blue	00:00:00.200000	19	Blue Plus
9	21	Right	Punish	Yellow	00:00:01.100000	114	Blue Plus
9	22	Left	Reward	Blue	00:00:00.200000	16	Blue Plus
9	23	Right	Punish	Yellow	00:00:08.100000	811	Blue Plus
9	24	Left	Reward	Blue	00:00:00.200000	23	Blue Plus
10	1	Right	Punish	Blue	00:00:08	801	Yellow Plus
10	2	Left	Reward	Yellow	00:00:07.200000	721	Yellow Plus
10	3	Left	Reward	Yellow	00:00:04.100000	414	Yellow Plus
10	5	Right	Punish	Blue	00:00:05.200000	518	Yellow Plus
10	6	Left	Reward	Yellow	00:00:05	503	Yellow Plus
10	7	Left	Reward	Yellow	00:00:01.100000	107	Yellow Plus
10	9	Right	Reward	Yellow	00:00:04	403	Yellow Plus
10	11	Right	Reward	Yellow	00:00:03.200000	316	Yellow Plus
10	12	Right	Punish	Blue	00:00:04.200000	420	Yellow Plus
10	13	Right	Punish	Blue	00:00:03.100000	313	Yellow Plus
10	14	Right	Reward	Yellow	00:00:01.200000	118	Yellow Plus
10	15	Left	Reward	Yellow	00:00:00.200000	24	Yellow Plus
10	16	Right	Punish	Blue	00:00:37	3704	Yellow Plus
10	17	Right	Punish	Blue	00:00:09.100000	915	Yellow Plus
10	18	Left	Reward	Yellow	00:00:01.200000	118	Yellow Plus
10	19	Left	Reward	Yellow	00:00:01.100000	114	Yellow Plus
10	20	Right	Punish	Blue	00:00:55.200000	5519	Yellow Plus
10	21	Left	Reward	Yellow	00:00:01.100000	109	Yellow Plus
10	22	Left	Punish	Blue	00:00:01.100000	109	Yellow Plus
10	23	Left	Reward	Yellow	00:00:01.200000	123	Yellow Plus
10	24	Right	Punish	Blue	00:01:14.100000	7414	Yellow Plus
11	1	Left	Reward	Blue	00:00:00.200000	21	Blue Plus
11	2	Right	Punish	Yellow	00:00:39	3900	Blue Plus
11	3	Right	Punish	Yellow	00:00:08	802	Blue Plus
11	4	Left	Reward	Blue	00:00:02	205	Blue Plus
11	5	Right	Reward	Blue	00:00:01.100000	105	Blue Plus
11	6	Left	Punish	Yellow	00:00:12	1202	Blue Plus
11	7	Left	Punish	Yellow	00:00:22.200000	2219	Blue Plus
11	8	Left	Reward	Blue	00:00:00.200000	22	Blue Plus
11	9	Left	Punish	Yellow	00:00:10.200000	1020	Blue Plus
11	10	Right	Reward	Blue	00:00:01.100000	105	Blue Plus
11	11	Right	Punish	Yellow	00:00:08.100000	814	Blue Plus
11	12	Left	Reward	Blue	00:00:00.200000	24	Blue Plus
11	13	Right	Reward	Blue	00:00:00.200000	21	Blue Plus
11	14	Left	Punish	Yellow	00:00:56	5603	Blue Plus
11	15	Right	Punish	Yellow	00:01:22.200000	8220	Blue Plus
11	16	Right	Reward	Blue	00:00:02.100000	208	Blue Plus
11	17	Right	Reward	Blue	00:00:00.200000	19	Blue Plus
11	19	Right	Punish	Yellow	00:00:03.100000	314	Blue Plus
11	20	Right	Reward	Blue	00:00:00.200000	19	Blue Plus
11	22	Left	Reward	Blue	00:00:00.200000	20	Blue Plus
11	23	Left	Punish	Yellow	00:00:16.100000	1613	Blue Plus
11	24	Right	Reward	Blue	00:00:00.200000	18	Blue Plus
12	1	Right	Punish	Blue	00:00:15.100000	1514	Yellow Plus
12	2	Right	Reward	Yellow	00:00:02	202	Yellow Plus
12	3	Right	Reward	Yellow	00:00:01.200000	116	Yellow Plus
12	6	Right	Reward	Yellow	00:00:01	101	Yellow Plus
12	7	Right	Reward	Yellow	00:00:01	103	Yellow Plus
12	8	Right	Punish	Blue	00:00:33.200000	3321	Yellow Plus
12	9	Left	Reward	Yellow	00:00:02.200000	218	Yellow Plus
12	10	Left	Punish	Blue	00:00:43.100000	4313	Yellow Plus
12	11	Right	Reward	Yellow	00:00:01.200000	115	Yellow Plus
12	13	Right	Punish	Blue	00:00:15.100000	1514	Yellow Plus
12	14	Right	Reward	Yellow	00:00:01.100000	109	Yellow Plus
12	15	Left	Reward	Yellow	00:00:01.100000	107	Yellow Plus
12	18	Right	Reward	Yellow	00:00:01	100	Yellow Plus
12	19	Right	Reward	Yellow	00:00:01.200000	120	Yellow Plus
12	20	Left	Punish	Blue	00:00:38.200000	3820	Yellow Plus
12	21	Right	Reward	Yellow	00:00:02	200	Yellow Plus
12	22	Right	Punish	Blue	00:00:02	205	Yellow Plus
12	23	Right	Reward	Yellow	00:00:01	104	Yellow Plus
13	1	Left	Reward	Blue	00:00:01	103	Blue Plus
13	3	Right	Punish	Yellow	00:00:58.100000	5806	Blue Plus
13	4	Right	Reward	Blue	00:00:46	4601	Blue Plus
13	5	Left	Reward	Blue	00:00:01.100000	105	Blue Plus
13	6	Left	Punish	Yellow	00:00:12.100000	1207	Blue Plus
13	7	Left	Punish	Yellow	00:00:02	201	Blue Plus
13	8	Right	Reward	Blue	00:00:01.100000	107	Blue Plus
13	9	Right	Punish	Yellow	00:00:05.100000	506	Blue Plus
13	10	Right	Reward	Blue	00:00:01.200000	116	Blue Plus
13	11	Left	Punish	Yellow	00:00:01.100000	114	Blue Plus
13	12	Right	Reward	Blue	00:00:03	304	Blue Plus
13	13	Left	Reward	Blue	00:00:01	100	Blue Plus
13	14	Right	Punish	Yellow	00:00:26.100000	2608	Blue Plus
13	15	Left	Punish	Yellow	00:00:42.200000	4221	Blue Plus
13	16	Left	Reward	Blue	00:00:01	102	Blue Plus
13	17	Left	Reward	Blue	00:00:01.100000	105	Blue Plus
13	18	Left	Punish	Yellow	00:00:01	101	Blue Plus
13	19	Right	Punish	Yellow	00:00:29	2900	Blue Plus
13	20	Left	Reward	Blue	00:00:01	101	Blue Plus
13	21	Right	Punish	Yellow	00:01:01.100000	6112	Blue Plus
13	22	Left	Reward	Blue	00:00:00.200000	22	Blue Plus
13	23	Left	Punish	Yellow	00:00:18.200000	1823	Blue Plus
13	24	Left	Reward	Blue	00:00:01.100000	110	Blue Plus
14	2	Left	Reward	Yellow	00:00:00.200000	24	Yellow Plus
14	3	Right	Reward	Yellow	00:00:01.100000	106	Yellow Plus
14	5	Right	Punish	Blue	00:00:26	2601	Yellow Plus
14	6	Right	Reward	Yellow	00:00:01.100000	105	Yellow Plus
14	7	Left	Reward	Yellow	00:00:00.200000	22	Yellow Plus
14	9	Right	Reward	Yellow	00:00:06.100000	607	Yellow Plus
14	11	Left	Reward	Yellow	00:00:01	104	Yellow Plus
14	12	Right	Punish	Blue	00:01:56.200000	11616	Yellow Plus
14	13	Left	Punish	Blue	00:00:07.100000	713	Yellow Plus
14	14	Right	Reward	Yellow	00:00:01.100000	105	Yellow Plus
14	15	Left	Reward	Yellow	00:00:00.200000	21	Yellow Plus
14	16	Left	Punish	Blue	00:01:55.100000	11514	Yellow Plus
14	17	Left	Punish	Blue	00:00:15.200000	1523	Yellow Plus
14	18	Left	Reward	Yellow	00:00:07.100000	711	Yellow Plus
14	19	Left	Reward	Yellow	00:00:01.100000	113	Yellow Plus
14	21	Left	Reward	Yellow	00:00:01	102	Yellow Plus
14	22	Left	Punish	Blue	00:01:17.100000	7713	Yellow Plus
14	23	Right	Reward	Yellow	00:00:01.100000	109	Yellow Plus
14	24	Right	Punish	Blue	00:00:55.200000	5519	Yellow Plus
15	1	Right	Reward	Blue	00:00:01.200000	118	Blue Plus
15	2	Left	Punish	Yellow	00:00:09.200000	916	Blue Plus
15	3	Right	Punish	Yellow	00:00:35.200000	3515	Blue Plus
15	4	Right	Reward	Blue	00:00:06	600	Blue Plus
15	5	Right	Reward	Blue	00:00:02	205	Blue Plus
15	6	Left	Punish	Yellow	00:00:18.200000	1824	Blue Plus
15	7	Right	Punish	Yellow	00:00:01.200000	119	Blue Plus
15	8	Right	Reward	Blue	00:00:01.200000	119	Blue Plus
15	9	Right	Punish	Yellow	00:00:02	204	Blue Plus
15	10	Right	Reward	Blue	00:00:01.100000	112	Blue Plus
15	11	Right	Punish	Yellow	00:00:02	203	Blue Plus
15	12	Right	Reward	Blue	00:00:01	104	Blue Plus
15	13	Right	Reward	Blue	00:00:01.200000	115	Blue Plus
15	14	Left	Punish	Yellow	00:00:08.200000	822	Blue Plus
15	15	Right	Punish	Yellow	00:00:03.200000	317	Blue Plus
15	16	Right	Reward	Blue	00:00:02.200000	216	Blue Plus
15	17	Right	Reward	Blue	00:00:01.100000	108	Blue Plus
15	18	Left	Punish	Yellow	00:00:30.100000	3009	Blue Plus
15	19	Right	Punish	Yellow	00:00:12.100000	1206	Blue Plus
15	20	Right	Reward	Blue	00:00:01.100000	111	Blue Plus
15	21	Left	Punish	Yellow	00:00:04.100000	409	Blue Plus
15	22	Right	Reward	Blue	00:00:01	104	Blue Plus
15	23	Left	Punish	Yellow	00:00:03.100000	311	Blue Plus
15	24	Right	Reward	Blue	00:00:01.100000	112	Blue Plus
16	1	Right	Punish	Blue	00:01:33.100000	9307	Yellow Plus
16	2	Right	Reward	Yellow	00:00:01	102	Yellow Plus
16	3	Right	Reward	Yellow	00:00:01.200000	117	Yellow Plus
16	4	Right	Punish	Blue	00:00:01.200000	121	Yellow Plus
16	5	Left	Punish	Blue	00:00:30.200000	3018	Yellow Plus
16	6	Right	Reward	Yellow	00:00:01.100000	110	Yellow Plus
16	7	Right	Reward	Yellow	00:00:02	205	Yellow Plus
16	8	Left	Punish	Blue	00:01:46.100000	10609	Yellow Plus
16	9	Right	Reward	Yellow	00:00:01	103	Yellow Plus
16	10	Right	Punish	Blue	00:01:04	6403	Yellow Plus
16	11	Right	Reward	Yellow	00:00:01	103	Yellow Plus
16	12	Right	Punish	Blue	00:01:42.200000	10221	Yellow Plus
16	13	Left	Punish	Blue	00:00:03.100000	306	Yellow Plus
16	14	Right	Reward	Yellow	00:00:01	101	Yellow Plus
16	15	Right	Reward	Yellow	00:00:01.100000	105	Yellow Plus
16	16	Left	Punish	Blue	00:00:05.100000	510	Yellow Plus
16	17	Left	Punish	Blue	00:00:03.100000	309	Yellow Plus
16	18	Right	Reward	Yellow	00:00:10.100000	1012	Yellow Plus
16	19	Left	Reward	Yellow	00:00:01.100000	108	Yellow Plus
16	20	Left	Punish	Blue	00:01:12.100000	7214	Yellow Plus
16	21	Left	Reward	Yellow	00:00:02.100000	213	Yellow Plus
16	23	Right	Reward	Yellow	00:00:01	101	Yellow Plus
17	1	Left	Reward	Blue	00:00:01.100000	114	Blue Plus
17	2	Right	Punish	Yellow	00:01:23	8300	Blue Plus
17	3	Right	Punish	Yellow	00:00:23.200000	2318	Blue Plus
17	4	Right	Reward	Blue	00:00:06	603	Blue Plus
17	5	Left	Reward	Blue	00:00:01.100000	112	Blue Plus
17	6	Left	Punish	Yellow	00:00:01.100000	113	Blue Plus
17	7	Right	Punish	Yellow	00:00:04	405	Blue Plus
17	8	Left	Reward	Blue	00:00:01.100000	107	Blue Plus
17	9	Left	Punish	Yellow	00:00:01.200000	122	Blue Plus
17	10	Right	Reward	Blue	00:00:04.100000	406	Blue Plus
17	11	Left	Punish	Yellow	00:00:01.100000	111	Blue Plus
17	12	Left	Reward	Blue	00:00:01.100000	108	Blue Plus
17	13	Left	Reward	Blue	00:00:02	201	Blue Plus
17	14	Right	Punish	Yellow	00:00:02.100000	211	Blue Plus
17	15	Right	Punish	Yellow	00:00:01.200000	116	Blue Plus
17	16	Left	Reward	Blue	00:00:01.200000	117	Blue Plus
17	17	Left	Reward	Blue	00:00:01.100000	114	Blue Plus
17	18	Right	Punish	Yellow	00:00:02.100000	211	Blue Plus
17	19	Left	Punish	Yellow	00:00:01.200000	117	Blue Plus
17	20	Left	Reward	Blue	00:00:02.100000	208	Blue Plus
17	21	Right	Punish	Yellow	00:00:13.100000	1315	Blue Plus
17	22	Left	Reward	Blue	00:00:01	104	Blue Plus
17	23	Left	Punish	Yellow	00:00:05.100000	505	Blue Plus
17	24	Left	Reward	Blue	00:00:01.100000	112	Blue Plus
18	1	Right	Punish	Blue	00:00:49.100000	4914	Yellow Plus
18	2	Right	Reward	Yellow	00:00:08.100000	814	Yellow Plus
18	3	Left	Reward	Yellow	00:00:01.200000	117	Yellow Plus
18	4	Left	Punish	Blue	00:00:00.200000	20	Yellow Plus
18	5	Left	Punish	Blue	00:00:07.100000	708	Yellow Plus
18	6	Left	Reward	Yellow	00:00:07.100000	706	Yellow Plus
18	7	Left	Reward	Yellow	00:00:01.200000	119	Yellow Plus
18	9	Right	Reward	Yellow	00:00:10	1000	Yellow Plus
18	10	Left	Punish	Blue	00:00:05.200000	522	Yellow Plus
18	11	Left	Reward	Yellow	00:00:03.200000	323	Yellow Plus
18	12	Right	Punish	Blue	00:00:44.100000	4409	Yellow Plus
18	13	Left	Punish	Blue	00:00:04	402	Yellow Plus
18	14	Left	Reward	Yellow	00:00:09	904	Yellow Plus
18	15	Left	Reward	Yellow	00:00:01.100000	110	Yellow Plus
18	16	Left	Punish	Blue	00:00:02.200000	218	Yellow Plus
18	17	Left	Punish	Blue	00:00:08	804	Yellow Plus
18	18	Left	Reward	Yellow	00:00:01.200000	116	Yellow Plus
18	19	Left	Reward	Yellow	00:00:02	201	Yellow Plus
18	21	Right	Reward	Yellow	00:00:02	202	Yellow Plus
18	23	Left	Reward	Yellow	00:00:04	400	Yellow Plus
18	24	Right	Punish	Blue	00:01:25.100000	8511	Yellow Plus
19	1	Left	Reward	Blue	00:00:00.200000	24	Blue Plus
19	2	Left	Punish	Yellow	00:01:54.200000	11420	Blue Plus
19	3	Left	Punish	Yellow	00:00:04.200000	421	Blue Plus
19	4	Left	Reward	Blue	00:00:02.200000	218	Blue Plus
19	5	Right	Reward	Blue	00:00:01.100000	106	Blue Plus
19	6	Left	Punish	Yellow	00:01:30.200000	9015	Blue Plus
19	7	Right	Punish	Yellow	00:00:01	100	Blue Plus
19	8	Right	Reward	Blue	00:00:07.100000	713	Blue Plus
19	9	Left	Punish	Yellow	00:01:42.100000	10211	Blue Plus
19	10	Right	Reward	Blue	00:00:01.100000	108	Blue Plus
19	11	Right	Punish	Yellow	00:00:05	504	Blue Plus
19	12	Right	Reward	Blue	00:00:11	1103	Blue Plus
19	13	Right	Reward	Blue	00:00:00.200000	23	Blue Plus
19	14	Right	Punish	Yellow	00:00:06	600	Blue Plus
19	15	Right	Punish	Yellow	00:00:02.100000	209	Blue Plus
19	16	Right	Reward	Blue	00:00:01.200000	118	Blue Plus
19	17	Right	Reward	Blue	00:00:01.200000	116	Blue Plus
19	18	Right	Punish	Yellow	00:00:07.200000	720	Blue Plus
19	19	Right	Punish	Yellow	00:00:10.100000	1013	Blue Plus
19	20	Right	Reward	Blue	00:00:04.100000	406	Blue Plus
19	21	Right	Punish	Yellow	00:00:05.200000	518	Blue Plus
19	22	Left	Reward	Blue	00:00:01.200000	116	Blue Plus
19	23	Right	Punish	Yellow	00:00:13.200000	1319	Blue Plus
19	24	Left	Reward	Blue	00:00:01.100000	106	Blue Plus
20	1	Right	Punish	Blue	00:00:11.200000	1115	Yellow Plus
20	2	Right	Reward	Yellow	00:00:31.100000	3107	Yellow Plus
20	3	Right	Reward	Yellow	00:00:01.100000	112	Yellow Plus
20	6	Right	Reward	Yellow	00:00:02.200000	222	Yellow Plus
20	7	Right	Reward	Yellow	00:00:02.200000	223	Yellow Plus
20	9	Left	Reward	Yellow	00:00:00.200000	23	Yellow Plus
20	11	Right	Reward	Yellow	00:00:00.200000	21	Yellow Plus
20	14	Right	Reward	Yellow	00:00:02.100000	212	Yellow Plus
20	15	Right	Reward	Yellow	00:00:03.100000	311	Yellow Plus
20	16	Right	Punish	Blue	00:00:02.100000	208	Yellow Plus
20	17	Left	Punish	Blue	00:00:21.100000	2110	Yellow Plus
20	18	Left	Reward	Yellow	00:00:01.200000	115	Yellow Plus
20	19	Left	Reward	Yellow	00:00:01.200000	117	Yellow Plus
20	20	Left	Punish	Blue	00:01:02	6200	Yellow Plus
20	21	Right	Reward	Yellow	00:00:02.200000	221	Yellow Plus
20	22	Left	Punish	Blue	00:00:12.200000	1222	Yellow Plus
20	23	Left	Reward	Yellow	00:00:01.100000	105	Yellow Plus
20	24	Right	Punish	Blue	00:00:15	1500	Yellow Plus
21	1	Left	Reward	Blue	00:00:01	100	Blue Plus
21	2	Right	Punish	Yellow	00:01:35.100000	9511	Blue Plus
21	3	Left	Punish	Yellow	00:00:17.100000	1708	Blue Plus
21	4	Left	Reward	Blue	00:00:01.100000	112	Blue Plus
21	5	Left	Reward	Blue	00:00:02.200000	217	Blue Plus
21	7	Left	Punish	Yellow	00:00:03	302	Blue Plus
21	8	Left	Reward	Blue	00:00:02.200000	221	Blue Plus
21	9	Left	Punish	Yellow	00:00:02.100000	206	Blue Plus
21	10	Left	Reward	Blue	00:00:02.100000	210	Blue Plus
21	11	Left	Punish	Yellow	00:00:07.200000	718	Blue Plus
21	12	Left	Reward	Blue	00:00:05.200000	516	Blue Plus
21	13	Right	Reward	Blue	00:00:01	104	Blue Plus
21	14	Right	Punish	Yellow	00:00:28.200000	2821	Blue Plus
21	15	Left	Punish	Yellow	00:00:03.200000	316	Blue Plus
21	16	Right	Reward	Blue	00:00:01.200000	118	Blue Plus
21	17	Left	Reward	Blue	00:00:06.100000	614	Blue Plus
21	18	Right	Punish	Yellow	00:00:30.200000	3021	Blue Plus
21	19	Left	Punish	Yellow	00:00:06.100000	609	Blue Plus
21	20	Right	Reward	Blue	00:00:02	200	Blue Plus
21	21	Left	Punish	Yellow	00:00:11.200000	1123	Blue Plus
21	22	Right	Reward	Blue	00:00:02	202	Blue Plus
21	23	Right	Punish	Yellow	00:00:08.100000	805	Blue Plus
21	24	Left	Reward	Blue	00:00:01.100000	114	Blue Plus
